# Supplementary material for: Measurement of population mental health: evidence from a mobile phone survey in India
Source: Health Policy Plan. 2021 Mar 9;36(5):606–19. doi: 10.1093/heapol/czab023 (PMC8173664; doi:10.1093/heapol/czab023)
Supplement: czab023_Supp [file czab023_supp.zip]

Archive with 8 entries (8 files):
- response to reviewers.docx
- Table 1 - SARI sample sizes and response rates, by state.docx
- Table 2 - Household-level mobile phone ownership, by state.docx
- Table 3 - Characteristics associated with household mobile phone ownership in NFHS-2015, weighted.docx
- Table 4 - Original questions asked in Kessler-6 and Self-Reporting Questionnaires.docx
- Table 5 - Summary statistics for predictors of mental health score, by state.docx
- Table 6 - Response rates to adapted Kessler-6 and Self-Reporting Questionnaires.docx
- Table 9 - Ordered logistic regressions predicting mental health score.docx
